# Supplementary material for: Use of large language models for providing automated feedback in medical imaging education: a systematic review
Source: Front Med (Lausanne). 2026 Jun 10;13:1803921. doi: 10.3389/fmed.2026.1803921 (PMC13290514; doi:10.3389/fmed.2026.1803921)
Supplement: Supplementary file 1 [file Table_1.XLSX]

## Sheet: GRADE Assessment
Outcome	# Studies Reporting	Study Design(s)	Risk of Bias	Inconsistency	Indirectness	Imprecision	Publication Bias	Overall Certainty
Satisfaction of the Model	3	Pre-post surveys	Serious (self-report, no control)	Serious (3 different instruments)	Not serious	Serious (small N ≤ 30)	Likely	Very low
Diagnostic Accuracy	4	Cohort / observational studies	Serious (no external validation)	Serious (sensitivity/specificity varied widely)	Not serious	Serious (wide CIs & small samples)	Likely	Low
Time Saved	1	RCT (single small trial)	Serious (unclear allocation concealment)	Not serious (single study)	Serious (simulated setting)	Serious (very small N)	Likely	Very low
Perceived Accuracy (user-reported)	2	Cross-sectional surveys	Serious (Self-report, no comparator)	Serious (different Likert scales)	Not serious	Serious (small Ns)	Likely	Very low
Evaluation Metrics	7	Mixed observational	Serious (variable analytic methods)	Serious (heterogeneous metrics & units)	Not serious	Serious (some underpowered)	Likely	Very low
Feedback Preference (LLM vs Traditional vs Hybrid)	3	Pre-post surveys	Serious (unblinded, no randomisation)	Serious (3 different survey formats)	Not serious	Serious (small Ns)	Likely	Very low
Report Quality	3	Cohort studies	Serious (subjective grading criteria)	Serious (inconsistent grading criteria)	Not serious	Serious (wide score ranges)	Likely	Very low
Comparison to Expert Performance	6	Observational agreement studies	Serious (no independent adjudication)	Serious (κ varied 0.4–0.8)	Not serious	Serious (imprecise κ estimates)	Likely	Low
Discrepancy Detection	3	Diagnostic accuracy studies	Serious (case selection bias)	Serious (sensitivity 65–80%)	Not serious	Serious (single-center, small N)	Likely	Very low
Likelihood of Recommendation	2	Cross-sectional surveys	Serious (self-selection of respondents)	Serious (different questionnaire items)	Not serious	Serious (small Ns)	Likely	Very low
Conclusions / Recommendations	7	Narrative summaries	Not applicable	Not applicable	Not applicable	Not applicable	Likely	Not graded
